# Supplementary material for: Regional and Temporal Variation in Receipt of Gabapentinoid and SSRI/SNRI Therapy Among Older Cancer Survivors in the United States
Source: Curr Oncol. 2025 Oct 17;32(10):576. doi: 10.3390/curroncol32100576 (PMC12563467; doi:10.3390/curroncol32100576)
Supplement: Supplementary file 1 [file curroncol-32-00576-s001.zip]

Archive with 1 entries (1 files):
- curroncol-3874476-supplementary.pdf
